# Supplementary material for: Profiling of Sexually Dimorphic Genes in Neural Cells to Identify Eif2s3y, Whose Overexpression Causes Autism-Like Behaviors in Male Mice
Source: Front Cell Dev Biol. 2021 Jul 6;9:669798. doi: 10.3389/fcell.2021.669798 (PMC8292149; doi:10.3389/fcell.2021.669798)
Supplement: Supplementary file 2 [file Table_2.xlsx]

## Sheet: Sheet1
Supplementary Table 2. RNA sequencing results
Sample*	Total Raw Reads (M)	Total Clean Reads (M)	Total Mapping(%)	Uniquely Mapping(%)
Astrocyte_F1_1	21.94	21.47	87.42	82.9
Astrocyte_F1_2	21.94	21.49	87.99	83.29
Astrocyte_F1_3	21.94	21.18	87.68	83.09
Astrocyte_F2_1	21.94	21.26	88.18	83.45
Astrocyte_F2_2	21.94	21.21	88.17	83.43
Astrocyte_F2_3	21.94	21.22	88.14	83.52
Astrocyte_M1_1	21.94	21.46	87.95	83.18
Astrocyte_M1_2	21.94	21.46	87.85	83.18
Astrocyte_M1_3	21.94	21.46	88.04	83.33
Astrocyte_M2_1	21.94	21.44	87.81	83.17
Astrocyte_M2_2	21.94	21.48	88.71	84
Astrocyte_M2_3	21.94	21.48	87.97	83.43
Microglia_F1_1	21.94	21.22	90.44	83.27
Microglia_F1_2	21.94	21.25	88.52	82.23
Microglia_F1_3	21.94	21.2	89.46	82.68
Microglia_F2_1	21.94	21.22	89.04	81.85
Microglia_F2_2	21.94	21.25	88.79	82.04
Microglia_F2_3	21.94	21.25	88.85	82.22
Microglia_M1_1	21.94	21.18	91.09	83.45
Microglia_M1_2	21.94	21.3	90.2	82.68
Microglia_M1_3	21.94	21.23	89.25	82.77
Microglia_M2_1	21.94	21.24	88.2	82.3
Microglia_M2_2	21.94	21.23	88.73	82.04
Microglia_M2_3	21.94	21.17	89.3	82.19
Neuron_F1_1	21.94	21.44	82.99	79.24
Neuron_F1_2	21.94	21.48	83.08	79.41
Neuron_F1_3	21.94	21.45	83.72	79.96
Neuron_F2_1	21.94	21.21	82.2	78.15
Neuron_F2_2	21.94	21.24	79.81	74.72
Neuron_F2_3	21.94	21.46	81.41	77.68
Neuron_M1_1	21.94	21.46	83.9	80.16
Neuron_M1_2	21.94	21.4	83.59	79.87
Neuron_M1_3	21.94	21.46	82.74	79.08
Neuron_M2_1	21.94	21.19	78.99	74.69
Neuron_M2_2	21.94	21.44	81.46	77.79
Neuron_M2_3	21.94	21.47	81.61	77.93
*Sample name explanation example:
Astrocyte_M2_3: Astrocytes isolated from male individual number 3 of litter number 2
F: female; M: male.
